# Supplementary material for: The standard error of measurement is a more appropriate measure of quality for postgraduate medical assessments than is reliability: an analysis of MRCP(UK) examinations
Source: BMC Med Educ. 2010 Jun 2;10:40. doi: 10.1186/1472-6920-10-40 (PMC2893515; doi:10.1186/1472-6920-10-40)
Supplement: Additional file 3 — Spreadsheet for calculating reliability and SEM from a very sample. [file 1472-6920-10-40-S3.XLS]

## Sheet: Sheet1
Example calculation of Cronbach's alpha and Standard Error of Measurement,
as well as approximation to SEM (SEM*) that does not require calculation of alpha.
		Items
		I.1	I.2	I.3	I.4	I.5	I.6	I.7	I.8	I.9	I.10	Total
Subjects	S.1	0	1	0	1	1	1	0	0	1	0	5	Statistics for totals
	S.2	1	0	0	0	0	0	0	1	1	0	3	Mean	5.8	=AVERAGE(M6:M10)
	S.3	1	0	0	1	1	1	0	1	1	1	7	SD	2.28035	=STDEV(M6:M10)
	S.4	1	0	1	0	0	1	0	1	0	1	5	Variance	5.2	=O8^2
	S.5	1	1	1	1	1	1	0	1	1	1	9
Item variances		0.2	0.3	0.3	0.3	0.3	0.2	0	0.2	0.2	0.3	=VAR(L6:L10)
		Sum of item variances =				2.3	=SUM(C12:L12)
		Number of items =				10	=COUNT(C12:L12)
	Cronbach's alpha =	0.619658		=G14/(G14-1)*(1-(G13/(O8^2)))
	SEM =	1.40633		=O8*SQRT(1-C17)
	SEM* =	1.51658		=SQRT(G13)
